# Supplementary material for: Clinical and ultrasonographic features of choroidal metastases based on primary cancer site: Long-term experience in a single center
Source: PLoS One. 2021 Mar 25;16(3):e0249210. doi: 10.1371/journal.pone.0249210 (PMC7993812; doi:10.1371/journal.pone.0249210)
Supplement: S1 Data — (XLSX) [file pone.0249210.s001.xlsx]

## Sheet: Foglio1
number	gender	age	primary tumor site	primary cancer histotype	months beetwen primary tumors diagnosis and ocular diagnosis	single or multiple ocular metastastases	laterality	multiple metastasis , n. of foci in RE	multiple metastasis , n. of foci in LE	antero-posterior localization of the tumor apex	mainly involved quadrant (where the tumor apex is located)	subretinal fluid detected by OCT	altre metastasi	systemic metatsases localization (1=liver, 2=bone, 3=lung, 4=brain, 5=adrenal, 6=mediastinum, 7=kidney, 8= gastrointestinal, 9=ovary, 10=pancreas, 11=skin)	thickness (measured on Ultrasonography)	qualitative reflectivity on Ultrasonography	reflettività quantitativa A scan (AVG/MAX)	acoustic structure	shape	Other distinctive features	retinal detachment detected by US	visual acuity (in case of bilaterality, visual acuity of the eye with the biggest metastasis)	tretment	Other treatments
1	M	61	kidney	carcinoma	79	single	unilateral			equator to ora serrata	inferior	yes	yes	2.3	6.55	medium-low	54/63	inhomogeneous	dome		retinal detachment	0.4	systemic chemoterapy
2	F	58	breast	carcinoma	204	multiple	bilateral	3	1	macula	macula	yes	yes	2.3	3.4	medium-low	66/74	inhomogeneous	plateau		retinal detachment	0.6	Photodynamic Therapy
3	F	58	breast	carcinoma	204	multiple	bilateral	3	1	macula	macula	yes	yes	2.3	2.3	medium-low	66/74	inhomogeneous	plateau		retinal detachment	1	photodynamic Therapy
4	M	49	kidney	carcinoma	98	single	unilateral			macula	macula	yes	yes	2.11	2.87	medium-low	68/68	homogeneous	dome		shallow epilesional fluid	0.9	photodynamic Therapy
5	M	53	lung	carcinoma	15	single	unilateral			macula	macula	yes	yes	1,2,4	3.02	medium	66/77	inhomogeneous	plateau		no	0.05	systemic chemoterapy
6	F	69	lung	carcinoma	40	single	bilateral			macula to equator	superior	yes	yes	2.4	2	medium-low		inhomogeneous	dome		shallow epilesional fluid	0.7	systemic chemoterapy
7	F	69	lung	carcinoma	40	single	bilateral			macula to equator	superior	yes	yes	2.4	2	medium-low		inhomogeneous	dome		ono	0.6	systemic chemoterapy
8	F	40	breast	carcinoma	72	multiple	unilateral	2		macula to equator	superior	yes	yes	1, 2	3.6	medium	62/70	inhomogeneous	plateau		retinal detachment	0.7	systemic chemoterapy
9	F	55	thyroid	carcinoma	36	multiple	bilateral	3	1	macula to equator	superior	yes	no		10	low	31/41	inhomogeneous	dome		retinal detachment	0.3	systemic chemoterapy	radiotherapy
10	M	64	lung	carcinoma	ocular diagnosis first	single	unilateral			macula to equator	superior	yes	no		3.84	medium-low		homogeneous	dome		shallow epilesional fluid	0.9	systemic chemoterapy
11	F	50	breast	carcinoma	24	multiple	unilateral	6		ciliary body	nasal	yes	yes	4	2.48	low	59/70	inhomogeneous	plateau		no	0.6	systemic chemoterapy
12	F	83	unknown	unknown	ocular diagnosis first	single	unilateral			macula	macula	yes	yes	missing data	4.5	medium	27/36	homogeneous	dome		shallow epilesional fluid	0.01
13	M	65	gastro-intestinal	carcinoma	108	single	unilateral			macula to equator	inferior	yes	yes	1	2.87	medium		inhomogeneous	plateau		no	1	systemic chemoterapy
14	M	60	kidney	carcinoma	84	single	unilateral			equator to ora serrata	temporal	yes	yes	1, 2	9.9	medium-low	57/71	inhomogeneous	dome	anecogenous intralesional cysts	retinal detachment	0.5	systemic chemoterapy
15	F	70	breast	carcinoma	240	single	unilateral			macula	macula	yes	yes	2.4	2.4	medium	66/76	inhomogeneous	plateau		no	0.2	photodynamic Therapy
16	F	55	breast	carcinoma	108	multiple	bilateral	7	6	macula	macula	no	yes	2, 3, 4	2.6	medium	80/85	inhomogeneous	dome		no	0.1	systemic chemoterapy	radiotherapy
17	F	55	breast	carcinoma	108	multiple	bilateral	7	6	macula	macula	no	yes	2, 3, 4	2	medium	80/85	inhomogeneous	dome		no	1	systemic chemoterapy	radiotherapy
18	F	64	lung	carcinoma	36	single	unilateral			macula to equator	temporal	yes	yes	4	2.87	medium - high		inhomogeneous	plateau		retinal detachment	0.1	systemic chemoterapy
19	M	66	kidney	carcinoma	260	single	unilateral			equator to ora serrata	temporal	yes	yes	3,4,5,10	10.42	medium-low	40/50	inhomogeneous	dome	anecogenous intralesional cysts	retinal detachment	0.01	systemic chemoterapy
20	M	72	lung	carcinoma	ocular diagnosis first	single	unilateral			macula	macula	yes	yes	2	2.13	medium	74/84	inhomogeneous	plateau		shallow epilesional fluid	0.2	systemic chemoterapy
21	M	79	thyroid	carcinoma	24	single	unilateral			macula	macula	yes	yes	2, 6	4.87	medium		inhomogeneous	plateau		retinal detachment	0.01	systemic chemoterapy
22	F	78	thyroid	carcinoma	26	single	bilateral			macula to equator	inferior	yes	yes	2,3,6	5.5	medium-high	76/85	inhomogeneous	mushroom		retinal detachment	0.3	photodynamic Therapy
23	F	57	breast	carcinoma	248	single	unilateral			macula	macula	yes	yes	1,2,3	2.7	medium	76/83	homogeneous	plateau		shallow epilesional fluid	0.3	photodynamic Therapy
24	M	80	gastro-intestinal	carcinoma	240	single	unilateral			macula to equator	temporal	yes	no		10.15	medium	52/62	inhomogeneous	mushroom		retinal detachment	0.01	systemic chemoterapy
25	M	43	lung	carcinoma	36	single	unilateral			macula	macula	yes	yes	4	4.03	medium	66/75	homogeneous	dome		no	0.7	photodynamic Therapy
26	M	48	lung	carcinoma	38	single	unilateral			equator to ora serrata	nasal	yes	no		5.89	medium-low		inhomogeneous	plateau		retinal detachment	0.05	systemic chemoterapy
27	F	52	lung	carcinoma	24	single	unilateral			macula	macula	yes	yes	2, 4	5.11	medium		inhomogeneous	dome		retinal detachment	0.01	Photodynamic Therapy
28	F	58	breast	carcinoma	14	multiple	unilateral		2	macula to equator	temporal	no	yes	2,3,4	2.4	medium		inhomogeneous	plateau		no	0.02	systemic chemoterapy
29	F	65	breast	carcinoma	41	single	bilateral			macula	macula	yes	yes	2	2	medium		inhomogeneous	plateau		no	0.04	Photodynamic Therapy
30	M	51	lung	carcinoma	84	multiple	unilateral	2		macula	macula	yes	no		3.7	medium-low		inhomogeneous	dome		retinal detachment	0.05	Photodynamic Therapy
31	M	71	lung	carcinoma	ocular diagnosis first	single	unilateral			macula	macula	yes	no		4.7	medium-low	66/77	inhomogeneous	plateau		retinal detachment	0.1	Photodynamic Therapy
32	F	55	lung	carcinoma	0	multiple	bilateral	2	1	macula to equator	superior	yes	yes	2	6.4	medium-low	40/50	inhomogeneous	dome		retinal detachment	light perception	systemic chemoterapy
33	F	55	lung	carcinoma	0	multiple	bilateral	2	1	macula to equator	superior	yes	yes	2	4.8	medium-low	40/50	inhomogeneous	dome		retinal detachment	0.7	Photodynamic Therapy
34	F	46	breast	carcinoma	36	single	unilateral			macula	macula	yes	yes	1.3	4.03	medium	59/72	inhomogeneous	plateau		retinal detachment	0.01	Photodynamic Therapy
35	F	59	breast	carcinoma	72	multiple	bilateral	2	3	equator to ora serrata	superior	yes	yes	1,2,3	9	medium		inhomogeneous	mushroom		retinal detachment	0.7	systemic chemoterapy
36	F	59	breast	carcinoma	72	multiple	bilateral	2	3	equator to ora serrata	superior	yes	yes	1,2,3	6	medium		inhomogeneous	mushroom		retinal detachment	0.1	systemic chemoterapy
37	F	43	unknown	unknown	ocular diagnosis first	single	bilateral			macula to equator	superior	yes	yes	3	2.79	medium	75/83	inhomogeneous	dome		retinal detachment
38	M	49	gastro-intestinal	carcinoma	36	single	unilateral			macula	macula	yes	yes	1	4.38	medium	64/74	inhomogeneous	plateau		retinal detachment	0.01	systemic chemoterapy
39	M	60	gastro-intestinal	carcinoma	36	single	unilateral			macula	macula	yes	yes	1.3	3.8	medium	76/83	inhomogeneous	dome		shallow epilesional fluid	0.4	Photodynamic Therapy	radiotherapy
40	M	58	kidney	carcinoma	38	multiple	bilateral	3	1	macula to equator	superior	yes	yes	1,2,5	4.11	medium-low	57/65	homogeneous	dome		shallow epilesional fluid	0.7	Photodynamic Therapy
41	M	58	kidney	carcinoma	38	multiple	bilateral	3	1	macula to equator	superior	yes	yes	1,2,5	2.44	medium-low	57/65	homogeneous	dome		no	1	Photodynamic Therapy
42	F	67	breast	carcinoma	108	single	unilateral			macula to equator	temporal	yes	yes	2.3	5.5	medium		inhomogeneous	dome		retinal detachment	0.02	systemic chemoterapy	radiotherapy
43	F	72	lung	carcinoid	12	multiple	bilateral	2	1	macula	macula	yes	yes	2, 5, 7	5.23	medium-low	57/66	inhomogeneous	dome		shallow epilesional fluid	0.5	systemic chemoterapy
44	M	72	lung	carcinoma	ocular diagnosis first	single	unilateral			macula	macula	yes	no		4.73	medium-low	58/70	inhomogeneous	dome		retinal detachment	0.6	systemic chemoterapy
45	F	70	breast	carcinoma	60	single	unilateral			macula to equator	superior	yes	yes	3	2.56	high	86/92	homogeneous	plateau		shallow epilesional fluid	0.2	systemic chemoterapy
46	F	64	breast	carcinoma	12	single	unilateral			macula to equator	nasal	yes	yes	1,2,3	3	medium	78/85	inhomogeneous	plateau		retinal detachment	0.8	systemic chemoterapy
47	F	39	breast	carcinoma	48	single	bilateral			macula	macula	yes	yes	3	2.17	medium-high	73/81	inhomogeneous	plateau		shallow epilesional fluid	0.1	Photodynamic Therapy
48	F	39	breast	carcinoma	48	single	bilateral			macula	macula	yes	yes	3	2	medium-high	73/81	inhomogeneous	plateau		shallow epilesional fluid	0.6	Photodynamic Therapy
49	F	47	gastro-intestinal	carcinoma	36	single	unilateral			macula	macula	no	yes	2.3	3.9	medium	72/79	homogeneous	plateau		no	0.01	systemic chemoterapy	radiotherapy
50	F	43	breast	carcinoma	60	single	bilateral			macula to equator	inferior	yes	yes	4	2	medium		inhomogeneous	plateau		retinal detachment	0.7	systemic chemoterapy
51	F	43	breast	carcinoma	60	single	bilateral			macula to equator	inferior	yes	yes	4	2	medium		inhomogeneous	plateau		retinal detachment	0.9	systemic chemoterapy
52	F	77	thyroid	carcinoma	36	single	unilateral			macula to equator	superior	yes	no		3.64	medium-low	49/62	homogeneous	dome		no	0.6	systemic chemoterapy
53	M	51	lung	carcinoid	48	multiple	bilateral	1	3	macula to equator	inferior	yes	yes	1	7.32	medium-low	56/68	inhomogeneous	dome		shallow epilesional fluid	0.3	systemic chemoterapy
54	M	51	lung	carcinoid	48	multiple	bilateral	1	3	macula to equator	inferior	yes	yes	1	3.3	medium-low	56/68	inhomogeneous	dome		shallow epilesional fluid	0.4	systemic chemoterapy
55	F	75	breast	carcinoma	12	multiple	bilateral	2	1	macula	macula	yes	yes	1,2,3	2.32	medium-low		inhomogeneous	dome		shallow epilesional fluid	0.01	systemic chemoterapy
56	F	75	breast	carcinoma	12	multiple	bilateral	2	1	macula	macula	yes	yes	1,2,3	2.29	medium-low		inhomogeneous	dome		shallow epilesional fluid	0.7	systemic chemoterapy
57	F	71	breast	carcinoma	156	multiple	bilateral	3	1	macula	macula	no	yes	2, 3	1.9	medium-high		homogeneous	dome		shallow epilesional fluid	0.1	systemic chemoterapy
58	F	47	lung	carcinoma	5	single	unilateral			macula	macula	yes	yes	4	6.2	medium	44/52	inhomogeneous	dome		retinal detachment	0.01	systemic chemoterapy	radiotherapy
59	M	70	lung	carcinoma	1	single	unilateral			macula to equator	superior	yes	no		3.22	medium-low		inhomogeneous	dome		no	0.1	systemic chemoterapy	radiotherapy
60	M	82	kidney	carcinoma	200	single	unilateral			macula to equator	superior	yes	yes	3	4.38	medium-high		inhomogeneous	dome		shallow epilesional fluid	0.9	systemic chemoterapy
61	M	80	kidney	carcinoma	36	single	unilateral			macula to equator	superior	yes	yes	2,3,4	5.97	medium		inhomogeneous	dome		retinal detachment	0.9	systemic chemoterapy	radiotherapy
62	M	75	kidney	carcinoma	82	single	unilateral			macula	macula	yes	no		5.6	medium-low	52/64	inhomogeneous	dome		shallow epilesional fluid	0.05	Photodynamic Therapy
63	M	32	thyroid	carcinoma	12	single	bilateral			macula to equator	temporal	no	yes	3	2.3	medium	68/79	homogeneous	dome		no	1	systemic chemoterapy
64	F	85	lung	carcinoma	ocular diagnosis first	single	unilateral			macula to equator	temporal	yes	no		3.9	medium	63/74	inhomogeneous	plateau		shallow epilesional fluid	0.1
65	M	71	lung	carcinoid	ocular diagnosis first	single	unilateral			macula	macula	yes	no		9	medium-low	40/52	inhomogeneous	dome		retinal detachment	0.01	systemic chemoterapy
66	M	60	parathyroids	carcinoma	72	single	unilateral			macula	macula	yes	yes	2,3,4	2.63	medium-high		inhomogeneous	dome		no	0.5	Photodynamic Therapy
67	M	66	kidney	carcinoma	11	single	unilateral			macula to equator	macula	yes	yes	1.3	6.5	medium-low	56/64	inhomogeneous	dome	anecogenous intralesional cysts, sentinel vessels	shallow epilesional fluid	0.3	Photodynamic Therapy
68	F	41	breast	carcinoma	84	single	unilateral			macula to equator	superior	yes	yes	1.3	2.83	medium-high	66/80	inhomogeneous	plateau		no	1	systemic chemoterapy
69	F	81	lung	carcinoma	ocular diagnosis first	single	unilateral			macula to equator	nasal	yes	yes	5	7.32	medium-low	46/56	inhomogeneous	plateau	neovascular glaucoma	shallow epilesional fluid	light perception	systemic chemoterapy
70	M	53	lung	carcinoma	12	single	unilateral			macula	macula	yes	yes	1, 2	3.2	medium	65/74	inhomogeneous	dome		no	0.7	Photodynamic Therapy
71	F	69	lung	carcinoma	ocular diagnosis first	multiple	unilateral		3	macula	macula	yes	yes	4.5	3.33	medium - high	73/78	inhomogeneous	plateau		no	0.5	Photodynamic Therapy
72	F	62	breast	carcinoma	280	single	unilateral			macula to equator	inferior	yes	yes	1,2,3,	2.94	medium	54/79	homogeneous	dome		shallow epilesional fluid	0.7	systemic chemoterapy
73	F	39	lung	carcinoid	17	multiple	bilateral	4	5	macula	macula	no	yes	1, 9	2.21	high	82/88	homogeneous	dome		no	1	systemic chemoterapy
74	F	39	lung	carcinoid	22	multiple	bilateral	4	5	macula	macula	no	yes	1, 9	1.8	high	82/88	homogeneous	dome		no	1	systemic chemoterapy
75	F	61	lung	carcinoma	ocular diagnosis first	multiple	unilateral	5		macula	macula	yes	yes	2.4	3	medium-high	75/82	homogeneous	dome		no	0.7	systemic chemoterapy	RT
76	F	64	lung	carcinoid	8	single	unilateral			macula	macula	yes	no		12.36	medium-low	22/28	inhomogeneous	dome		no	0.01	systemic chemoterapy
77	F	60	breast	carcinoma	38	single	unilateral			macula	macula	yes	no		3.25	medium-low		inhomogeneous	plateau		retinal detachment	0.5	systemic chemoterapy
78	F	70	unknown	unknown	ocular diagnosis first	single	unilateral			macula	macula	yes	no		3.4	medium		homogeneous	plateau		retinal detachment
79	F	62	breast	carcinoma	36	single	unilateral			macula	macula	yes	yes	1.2	3.6	medium	60/68	inhomogeneous	dome		retinal detachment	0.02	Photodynamic Therapy
80	M	62	unknown	unknown	ocular diagnosis first	single	unilateral			macula to equator	nasal	yes	no		2.36	medium-low	74/84	inhomogeneous	dome		shallow epilesional fluid	1
81	F	53	breast	carcinoma	132	multiple	unilateral	2		macula	macula	yes	yes	3	3.25	medium-high		inhomogeneous	plateau		no	0k5	systemic chemoterapy
82	M	70	lung	carcinoma	ocular diagnosis first	single	unilateral			macula	macula	yes	no		2.17	medium-low		inhomogeneous	dome		no	0.5	Photodynamic Therapy
83	M	65	unknown	unknown	ocular diagnosis first	single	unilateral			ciliary body	nasal	yes	yes	missing data	5	medium		inhomogeneous	dome		no	light perception	systemic chemoterapy
84	M	80	prostate	carcinoma	12	single	unilateral			macula	macula	yes	no	2	3.49	medium-low	45/55	inhomogeneous	dome		no	0.8	Photodynamic Therapy
85	F	30	breast	carcinoma	36	single	bilateral			macula to equator	temporal	yes	yes	1.3	11	medium	52/64	inhomogeneous	plateau		retinal detachment	0.05	Photodynamic Therapy
86	M	65	lung	carcinoma	24	single	bilateral			macula	macula	yes	no		3.86	medium-high	67/76	inhomogeneous	dome		shallow epilesional fluid	0.05	systemic chemoterapy
87	M	65	lung	carcinoma	24	single	bilateral			macula	macula	yes	no		2	medium-high	67/76	inhomogeneous	dome		shallow epilesional fluid	0.5	Photodynamic Therapy
